# Supplementary material for: Abnormal migration behavior linked to Rac1 signaling contributes to primordial germ cell exhaustion in Fanconi anemia pathway-deficient Fancg−/− embryos
Source: Hum Mol Genet. 2021 Aug 9;31(1):97–110. doi: 10.1093/hmg/ddab222 (PMC8682768; doi:10.1093/hmg/ddab222)
Supplement: Table_S1_ddab222 [file table_s1_ddab222.xlsx]

## Sheet: Feuil1
Column ID	Symbol	Description	Fold-Change(KO vs. WT)	p-value(KO vs. WT)
14531	Gcm1	glial cells missing homolog 1 (Drosophila)	2.93048	0.00340061
68655	Fndc1	fibronectin type III domain containing 1	2.39842	0.00109996
434759	Rhox4c	reproductive homeobox 4C	2.39373	0.0110777
100861869	Gm21283	predicted gene, 21283	2.31878	0.0292686
114249	Npnt	nephronectin	2.27444	0.0424006
17702	Msx2	msh homeobox 2	2.20797	0.0170076
20969	Sdc1	syndecan 1	2.16902	0.00208871
13805	Eng	endoglin	2.15112	0.0105149
102626	Mapkapk3	mitogen-activated protein kinase-activated protein kinase 3	2.14716	0.00710887
14176	Fgf5	fibroblast growth factor 5	2.10816	0.00225098
104433	Snora62	small nucleolar RNA, H/ACA box 62	2.09213	0.0163714
664987	Gm14393	predicted gene 14393	2.05434	0.0222574
20540	Slc7a7	solute carrier family 7 (cationic amino acid transporter, y+ system), member 7	2.05201	0.0336543
433256	Acsl5	acyl-CoA synthetase long-chain family member 5	2.05071	0.015633
74596	Cds1	CDP-diacylglycerol synthase 1	2.02839	0.00577137
19143	St14	suppression of tumorigenicity 14 (colon carcinoma)	2.02554	0.01121
26366	Ceacam10	carcinoembryonic antigen-related cell adhesion molecule 10	2.02551	0.0405517
19224	Ptgs1	prostaglandin-endoperoxide synthase 1	2.0151	0.0316016
15275	Hk1	hexokinase 1	2.01296	0.00437915
383619	Aim2	absent in melanoma 2	1.99762	0.0069913
12494	Cd38	CD38 antigen	1.99741	0.0284775
21785	Tff2	trefoil factor 2 (spasmolytic protein 1)	1.99145	0.0456207
108100	Baiap2	brain-specific angiogenesis inhibitor 1-associated protein 2	1.97833	0.00303131
245128	AU018091	expressed sequence AU018091	1.96732	0.0207558
20266	Scn1b	sodium channel, voltage-gated, type I, beta	1.96716	0.00231116
100041108	Gm3143	predicted gene 3143	1.94488	0.0174619
449630	Snord15a	small nucleolar RNA, C/D box 15A	1.94333	0.0259007
57390	Psors1c2	psoriasis susceptibility 1 candidate 2 (human)	1.91019	0.00905956
19202	Rhox6	reproductive homeobox 6	1.90265	0.036351
20620	Plk2	polo-like kinase 2	1.89362	0.00228534
56421	Pfkp	phosphofructokinase, platelet	1.88933	0.0238289
217837	Itpk1	inositol 1,3,4-triphosphate 5/6 kinase	1.87309	0.0130392
69327	1700007K13Rik	RIKEN cDNA 1700007K13 gene	1.86135	0.0489556
74682	Wdr35	WD repeat domain 35	1.8579	0.0414218
18755	Prkch	protein kinase C, eta	1.85471	0.0128149
225724	Mapk4	mitogen-activated protein kinase 4	1.85045	0.000589181
13836	Epha2	Eph receptor A2	1.8426	0.0161721
211134	Lzts1	leucine zipper, putative tumor suppressor 1	1.83836	0.0222588
20849	Stat4	signal transducer and activator of transcription 4	1.83652	0.0504021
16859	Lgals9	lectin, galactose binding, soluble 9	1.83543	0.0158878
11636	Ak1	adenylate kinase 1	1.83274	0.0243483
227960	Gca	grancalcin	1.82758	0.0316692
100217419	Snora52	small nucleolar RNA, H/ACA box 52	1.82726	0.0336326
109620	Dsp	desmoplakin	1.82573	0.0101903
109700	Itga1	integrin alpha 1	1.82554	0.0266212
101351	Eogt	EGF domain-specific O-linked N-acetylglucosamine (GlcNAc) transferase	1.81994	0.0451629
16331	Inpp5d	inositol polyphosphate-5-phosphatase D	1.80915	0.00852512
72691	Calhm2	calcium homeostasis modulator 2	1.79157	0.0296541
434437	Amt	aminomethyltransferase	1.78972	0.00776922
245527	Eda2r	ectodysplasin A2 receptor	1.78817	0.0115921
74747	Ddit4	DNA-damage-inducible transcript 4	1.78401	0.00298608
236920	Stard8	START domain containing 8	1.78013	0.0171972
67860	S100a16	S100 calcium binding protein A16	1.75703	0.00135489
110310	Krt7	keratin 7	1.75701	0.0147234
67880	Dcxr	dicarbonyl L-xylulose reductase	1.75344	0.0138206
72042	Cotl1	coactosin-like 1 (Dictyostelium)	1.7506	0.016567
19850	Rnu3a	U3A small nuclear RNA	1.7505	0.0206578
19289	Igdcc3	immunoglobulin superfamily, DCC subclass, member 3	1.738	0.000677424
104369	Snora69	small nucleolar RNA, H/ACA box 69	1.73419	0.00774281
12903	Crabp1	cellular retinoic acid binding protein I	1.73357	0.00880001
12939	Pcdha7	protocadherin alpha 7	1.72894	0.0392983
378472	Vaultrc5	vault RNA component 5	1.72307	0.0222196
215210	Tmem120a	transmembrane protein 120A	1.71158	0.0107478
622301	Rhox2h	reproductive homeobox 2H	1.70817	0.00527635
74405	Efhc2	EF-hand domain (C-terminal) containing 2	1.70778	0.00137512
17907	Mylpf	myosin light chain, phosphorylatable, fast skeletal muscle	1.70672	0.0230233
210321	BC048679	cDNA sequence BC048679	1.69183	0.0343222
380928	Lmo7	LIM domain only 7	1.69157	0.0417527
54366	Ctnnal1	catenin (cadherin associated protein), alpha-like 1	1.6839	0.00261388
16619	Klk1b27	kallikrein 1-related peptidase b27	1.68351	0.0240604
16453	Jak3	Janus kinase 3	1.68251	0.023003
223809	Smgc	submandibular gland protein C	1.68054	0.0287385
100306943	Scarna13	small Cajal body-specific RNA 1	1.67941	0.00475187
11492	Adam19	a disintegrin and metallopeptidase domain 19 (meltrin beta)	1.67901	0.0146123
20660	Sorl1	sortilin-related receptor, LDLR class A repeats-containing	1.67656	0.00430797
27280	Phlda3	pleckstrin homology-like domain, family A, member 3	1.66234	0.014186
237221	Gemin8	gem (nuclear organelle) associated protein 8	1.65728	0.0431527
50493	Txnrd1	thioredoxin reductase 1	1.65554	0.00433606
67080	1700019D03Rik	RIKEN cDNA 1700019D03 gene	1.65437	0.0254916
74202	Fblim1	filamin binding LIM protein 1	1.64825	0.0327431
24066	Spry4	sprouty homolog 4 (Drosophila)	1.6379	0.0054451
12925	Crip1	cysteine-rich protein 1 (intestinal)	1.63431	0.0322294
14287	Fpgs	folylpolyglutamyl synthetase	1.61389	0.0018882
112422	2610305D13Rik	RIKEN cDNA 2610305D13 gene	1.61053	0.028665
66477	Usmg5	upregulated during skeletal muscle growth 5	1.60919	0.0238164
213948	Atg9b	autophagy related 9B	1.60636	0.0414517
16800	Arhgef2	rho/rac guanine nucleotide exchange factor (GEF) 2	1.60262	0.0350924
193286	BC049762	cDNA sequence BC049762	1.59989	0.0096295
78070	Cpt1c	carnitine palmitoyltransferase 1c	1.59647	0.0175216
14086	Fscn1	fascin homolog 1, actin bundling protein (Strongylocentrotus purpuratus)	1.59618	0.031391
14270	Srgap2	SLIT-ROBO Rho GTPase activating protein 2	1.59617	0.0291762
98845	Eps8l2	EPS8-like 2	1.59282	0.0094439
101744	Papl	iron/zinc purple acid phospatase-like	1.59196	0.0113531
11614	Nr0b1	nuclear receptor subfamily 0, group B, member 1	1.58919	0.00826554
68337	Crip2	cysteine rich protein 2	1.58151	0.0168105
12349	Car2	carbonic anhydrase 2	1.5815	0.014152
230784	Sesn2	sestrin 2	1.58078	0.00207946
94181	Nans	N-acetylneuraminic acid synthase (sialic acid synthase)	1.5799	0.0405623
105968	AU021063	expressed sequence AU021063	1.57649	0.0051181
68323	Nudt22	nudix (nucleoside diphosphate linked moiety X)-type motif 22	1.57517	0.0243262
216049	Zfp365	zinc finger protein 365	1.57407	0.012247
100041697	Gm14719	predicted gene 14719	1.57081	0.0032345
11812	Apoc1	apolipoprotein C-I	1.5625	0.0379546
67369	Qpctl	glutaminyl-peptide cyclotransferase-like	1.56083	0.0327412
217325	Llgl2	lethal giant larvae homolog 2 (Drosophila)	1.55656	0.00252736
12450	Ccng1	cyclin G1	1.55271	0.0109804
18669	Abcb1b	ATP-binding cassette, sub-family B (MDR/TAP), member 1B	1.55232	0.00960255
63872	Zfp296	zinc finger protein 296	1.55131	0.00331857
104174	Gldc	glycine decarboxylase	1.55122	0.00779543
271849	Shc4	SHC (Src homology 2 domain containing) family, member 4	1.5507	0.0104764
71962	Gatsl3	GATS protein-like 3	1.54554	0.0124561
12652	Chga	chromogranin A	1.5441	0.0270548
66371	Chmp4c	charged multivesicular body protein 4C	1.53952	0.0177481
18081	Ninj1	ninjurin 1	1.53384	0.0397801
66681	Pgm1	phosphoglucomutase 1	1.53129	0.0494293
18612	Etv4	ets variant gene 4 (E1A enhancer binding protein, E1AF)	1.53045	0.0025446
74890	Morn3	MORN repeat containing 3	1.52957	0.00562724
12575	Cdkn1a	cyclin-dependent kinase inhibitor 1A (P21)	1.52882	0.00717133
231670	Fbxo21	F-box protein 21	1.5254	0.0140435
276919	Gemin4	gem (nuclear organelle) associated protein 4	1.52539	0.0152719
68307	Lrriq4	leucine-rich repeats and IQ motif containing 4	1.52053	0.0204645
12122	Bid	BH3 interacting domain death agonist	1.51611	0.0209632
269356	Slc4a11	solute carrier family 4, sodium bicarbonate transporter-like, member 11	1.51603	0.00220948
56541	Habp4	hyaluronic acid binding protein 4	1.51422	0.0250203
212285	Arap2	ArfGAP with RhoGAP domain, ankyrin repeat and PH domain 2	1.51339	0.00639486
18188	Nrtn	neurturin	1.51186	0.0123702
56046	Uqcc1	ubiquinol-cytochrome c reductase complex assembly factor 1	1.5103	0.0306914
13642	Efnb2	ephrin B2	1.5066	0.0175344
100217452	Snord110	small nucleolar RNA, C/D box 110	1.50442	0.0405681
78895	Pus7l	pseudouridylate synthase 7 homolog (S. cerevisiae)-like	1.50263	0.00908263
