# Supplementary material for: Abnormal migration behavior linked to Rac1 signaling contributes to primordial germ cell exhaustion in Fanconi anemia pathway-deficient Fancg−/− embryos
Source: Hum Mol Genet. 2021 Aug 9;31(1):97–110. doi: 10.1093/hmg/ddab222 (PMC8682768; doi:10.1093/hmg/ddab222)
Supplement: Table_S2_ddab222 [file table_s2_ddab222.xlsx]

## Sheet: Feuil1
Column ID	Symbol	Description	Fold-Change(KO vs. WT)	p-value(KO vs. WT)
13074	Cyp17a1	cytochrome P450, family 17, subfamily a, polypeptide 1	-5.07265	0.00798257
13070	Cyp11a1	cytochrome P450, family 11, subfamily a, polypeptide 1	-4.72479	0.00416657
378430	Nanos2	nanos homolog 2 (Drosophila)	-3.73652	0.0131653
12804	Cntfr	ciliary neurotrophic factor receptor	-3.12817	0.00162206
16019	Ighm	immunoglobulin heavy constant mu	-3.0117	0.0248177
15492	Hsd3b1	hydroxy-delta-5-steroid dehydrogenase, 3 beta- and steroid delta-isomerase 1	-2.92079	0.00359788
217066	Gm15698	transcription elongation factor B (SIII), polypeptide 2 pseudogene	-2.69679	0.00581172
100316689	Mir1931	microRNA 1931	-2.58695	0.0122396
14964	H2-D1	histocompatibility 2, D region locus 1	-2.58059	0.0131108
100502896	LOC100502896	uncharacterized LOC100502896	-2.53716	0.0095065
667250	Gm12657	predicted gene 12657	-2.50487	0.00896561
100861570	DQ267100	snoRNA DQ267100	-2.47064	0.0496813
13731	Emp2	epithelial membrane protein 2	-2.45872	0.0102394
15209	Hesx1	homeobox gene expressed in ES cells	-2.44994	0.00860817
242509	Bnc2	basonuclin 2	-2.41758	0.00276791
16867	Lhcgr	luteinizing hormone/choriogonadotropin receptor	-2.36028	0.00407884
11522	Adh1	alcohol dehydrogenase 1 (class I)	-2.32777	0.0198419
723825	Mir103-2	microRNA 103-2	-2.31731	0.0348518
100504452	Gm20235	predicted gene, 20235	-2.27248	0.00143402
20845	Star	steroidogenic acute regulatory protein	-2.24248	0.00385859
107587	Osr2	odd-skipped related 2	-2.13049	0.0289402
232821	Ccdc106	coiled-coil domain containing 106	-2.07217	0.00545083
26950	Vsnl1	visinin-like 1	-2.02812	0.0110905
19713	Ret	ret proto-oncogene	-2.01181	0.0219791
100628627	Mir5110	microRNA 5110	-1.99531	0.0455361
100038651	D130062J21Rik	RIKEN cDNA D130062J21 gene	-1.96077	0.00853624
320558	Sycp2	synaptonemal complex protein 2	-1.95857	0.00614685
68588	Cthrc1	collagen triple helix repeat containing 1	-1.95276	0.00924774
100039964	Gm15411	predicted gene 15411	-1.95158	0.0320637
100038605	E030047D23Rik	RIKEN cDNA E030047D23 gene	-1.95111	0.00772543
11568	Aebp1	AE binding protein 1	-1.91833	0.00456458
18015	Nf1	neurofibromatosis 1	-1.89461	0.00880604
67103	Ptgr1	prostaglandin reductase 1	-1.89164	0.042287
104349	Zfp119a	zinc finger protein 119a	-1.87852	0.00719032
14260	Fmn1	formin 1	-1.87311	0.0142282
75645	Ccdc172	coiled-coil domain containing 172	-1.84287	0.0200388
74069	Serpina3a	serine (or cysteine) peptidase inhibitor, clade A, member 3A	-1.82873	0.0446091
244954	Prss35	protease, serine 35	-1.82449	0.0454569
12306	Anxa2	annexin A2	-1.81934	0.0331866
241447	Cers6	ceramide synthase 6	-1.8189	0.0337965
100124435	Mir297a-4	microRNA 297a-4	-1.81801	0.01527
56364	Zmym3	zinc finger, MYM-type 3	-1.81779	0.0451664
75202	Spaca6	sperm acrosome associated 6	-1.81532	0.0412506
15487	Hsd17b3	hydroxysteroid (17-beta) dehydrogenase 3	-1.80669	0.049045
60596	Gucy1a3	guanylate cyclase 1, soluble, alpha 3	-1.8053	0.0233784
237339	L3mbtl3	l(3)mbt-like 3 (Drosophila)	-1.78578	0.0249558
216850	Kdm6b	KDM1 lysine (K)-specific demethylase 6B	-1.77282	0.0503545
12576	Cdkn1b	cyclin-dependent kinase inhibitor 1B	-1.77251	0.00740797
100124465	Mir466d	microRNA 466d	-1.76194	0.00556155
100217465	Snord111	small nucleolar RNA, C/D box 111	-1.7614	0.0280573
18778	Pla2g1b	phospholipase A2, group IB, pancreas	-1.76017	0.00343054
54712	Plxnc1	plexin C1	-1.75498	0.00657561
71653	4930506M07Rik	RIKEN cDNA 4930506M07 gene	-1.7547	0.0058611
16001	Igf1r	insulin-like growth factor I receptor	-1.74699	0.010996
29877	Hdgfrp3	hepatoma-derived growth factor, related protein 3	-1.74506	0.00213087
100041787	Gm15292	predicted gene 15292	-1.74477	0.0388329
68527	Ucma	upper zone of growth plate and cartilage matrix associated	-1.74104	0.026209
105559	Mbnl2	muscleblind-like 2	-1.73796	0.0456154
69590	Gpx8	glutathione peroxidase 8 (putative)	-1.73762	0.0163763
66695	Aspn	asporin	-1.72635	0.0194905
66270	Fam134b	family with sequence similarity 134, member B	-1.7242	0.0177213
70489	5730405O15Rik	RIKEN cDNA 5730405O15 gene	-1.72264	0.0285335
15205	Hes1	hairy and enhancer of split 1 (Drosophila)	-1.71888	0.0260215
216177	AU041133	expressed sequence AU041133	-1.71647	0.00513473
407824	BC020402	cDNA sequence BC020402	-1.71484	0.0119344
18295	Ogn	osteoglycin	-1.71049	0.0340513
72326	2500004C02Rik	RIKEN cDNA 2500004C02 gene	-1.6999	0.0296774
19701	Ren1	renin 1 structural	-1.6974	0.000114533
387160	Mir142	microRNA 142	-1.69105	0.0209404
735278	Mir701	microRNA 701	-1.68764	0.0384061
103729	AI450353	expressed sequence AI450353	-1.68291	0.0413859
21452	Tcn2	transcobalamin 2	-1.67979	0.0161839
338349	Cntln	centlein, centrosomal protein	-1.66862	0.00110179
67194	2700038G22Rik	RIKEN cDNA 2700038G22 gene	-1.66698	0.0163437
67092	Gatm	glycine amidinotransferase (L-arginine:glycine amidinotransferase)	-1.6605	0.0506383
16667	Krt17	keratin 17	-1.66026	0.00781217
735268	Mir680-1	microRNA 680-1	-1.65919	0.042549
668218	Bin2	bridging integrator 2	-1.65849	0.0343552
21814	Tgfbr3	transforming growth factor, beta receptor III	-1.65526	0.00495063
59044	Rnf130	ring finger protein 130	-1.65499	0.0192152
22004	Tpm2	tropomyosin 2, beta	-1.65068	0.0356982
51793	Ddah2	dimethylarginine dimethylaminohydrolase 2	-1.64309	0.00991912
319916	A730011C13Rik	RIKEN cDNA A730011C13 gene	-1.6395	0.0109922
100504377	Gm20199	predicted gene, 20199	-1.63702	0.00800988
319670	Eml5	echinoderm microtubule associated protein like 5	-1.63359	0.0240972
100124487	Mir467c	microRNA 467c	-1.63008	0.00488996
68721	1110032A03Rik	RIKEN cDNA 1110032A03 gene	-1.62975	0.0228852
102954	Nudt10	nudix (nucleoside diphosphate linked moiety X)-type motif 10	-1.62933	0.0480451
114893	Dcun1d1	DCN1, defective in cullin neddylation 1, domain containing 1 (S. cerevisiae)	-1.62777	0.0458928
72317	Asb17os	ankyrin repeat and SOCS box-containing 17, opposite strand	-1.62746	0.00936647
18578	Pde4b	phosphodiesterase 4B, cAMP specific	-1.62694	0.0258842
59093	Pcbp3	poly(rC) binding protein 3	-1.62677	0.00826633
17380	Mme	membrane metallo endopeptidase	-1.62549	0.0375325
552913	Gm14634	predicted gene 14634	-1.6205	0.000422236
56711	Plag1	pleiomorphic adenoma gene 1	-1.61949	0.017838
319527	B230325K18Rik	RIKEN cDNA B230325K18 gene	-1.61679	0.0468568
449631	Snord15b	small nucleolar RNA, C/D box 14B	-1.61078	0.0348928
20957	Sycp1	synaptonemal complex protein 1	-1.6101	0.0192318
73906	4833417C18Rik	RIKEN cDNA 4833417C18 gene	-1.60983	0.0173604
320719	6030443J06Rik	RIKEN cDNA 6030443J06 gene	-1.60529	0.0208222
27494	Amot	angiomotin	-1.60281	0.00533036
21955	Tnnt1	troponin T1, skeletal, slow	-1.59802	0.0156437
100502668	Gm19313	predicted gene, 19313	-1.59181	0.0402986
320226	Ccdc171	coiled-coil domain containing 171	-1.59029	0.000828042
319862	E230008O15Rik	RIKEN cDNA E230008O15 gene	-1.58796	0.00644401
53970	Rfx5	regulatory factor X, 5 (influences HLA class II expression)	-1.57628	0.0394895
236727	Slc9a7	solute carrier family 9 (sodium/hydrogen exchanger), member 7	-1.56707	0.0373579
100503094	Gm19551	predicted gene, 19551	-1.56199	0.0348585
93691	Klf7	Kruppel-like factor 7 (ubiquitous)	-1.56037	0.00775202
108058	Camk2d	calcium/calmodulin-dependent protein kinase II, delta	-1.56006	0.0285743
100038398			-1.55983	0.0312362
100379145	Snora23	small nucleolar RNA, H/ACA box 23	-1.55686	0.038433
12660	Chka	choline kinase alpha	-1.5542	0.0147743
320790	Chd7	chromodomain helicase DNA binding protein 7	-1.55245	0.00477588
66435	Uggt2	UDP-glucose glycoprotein glucosyltransferase 2	-1.5503	0.0296841
67416	Armcx2	armadillo repeat containing, X-linked 2	-1.54996	0.0113781
69638	Enho	energy homeostasis associated	-1.54681	0.0441908
624083	Gm15753	predicted gene 15753	-1.54472	0.0125043
18718	Pip4k2a	phosphatidylinositol-5-phosphate 4-kinase, type II, alpha	-1.54385	0.00665818
21833	Thra	thyroid hormone receptor alpha	-1.54333	0.0486905
12111	Bgn	biglycan	-1.54266	0.0174649
192198	Lrrc4	leucine rich repeat containing 4	-1.54162	0.00677267
11979	Atp7b	ATPase, Cu++ transporting, beta polypeptide	-1.53728	0.0145324
232441	Rerg	RAS-like, estrogen-regulated, growth-inhibitor	-1.5297	0.0165545
791290	Gm9938	predicted gene 9938	-1.52865	0.00143874
67307	Pbld2	phenazine biosynthesis-like protein domain containing 2	-1.5281	0.0185002
22770	Zhx1	zinc fingers and homeoboxes 1	-1.52502	0.0465792
321010	1700006J14Rik	RIKEN cDNA 1700006J14 gene	-1.52375	0.0462784
83555	Tex13	testis expressed gene 13	-1.52109	0.00772563
23797	Akt3	thymoma viral proto-oncogene 3	-1.51934	0.0067659
232664	Ccdc136	coiled-coil domain containing 136	-1.51882	0.0227288
19088	Prkar2b	protein kinase, cAMP dependent regulatory, type II beta	-1.51825	0.00122699
243864	Mill2	MHC I like leukocyte 2	-1.51813	0.0445549
368202	Prss48	protease, serine 48	-1.51718	0.00552357
27047	Omd	osteomodulin	-1.51676	0.0335562
106585	Ankrd12	ankyrin repeat domain 12	-1.51569	0.0266603
80515	Chd3os	chromodomain helicase DNA binding protein 3, opposite strand	-1.51413	0.00315698
723884	Mir7-2	microRNA 7-2	-1.51252	0.00241351
75485	1700010B08Rik	RIKEN cDNA 1700010B08 gene	-1.51198	0.0132652
100217417	Snora34	small nucleolar RNA, H/ACA box 34	-1.51186	0.0247029
67220	Plekho1	pleckstrin homology domain containing, family O member 1	-1.51171	0.00710263
100217447	Scarna3b	small Cajal body-specific RNA 3B	-1.51093	0.0174359
11472	Actn2	actinin alpha 2	-1.51089	0.0123113
71603	9130004J05Rik	RIKEN cDNA 9130004J05 gene	-1.50975	0.0212719
16449	Jag1	jagged 1	-1.50825	0.0152283
268491	Gm1564	predicted gene 1564	-1.50606	0.0414154
72273	Smim24	small integral membrane protein 24	-1.50421	0.020148
71242	Spata24	spermatogenesis associated 24	-1.50373	0.00149042
68910	Zfp467	zinc finger protein 467	-1.50256	0.00784324
75388	Boll	bol, boule-like (Drosophila)	-1.50167	0.0418385
17288	Mep1b	meprin 1 beta	-1.50123	0.0049649
