# Supplementary material for: Abnormal migration behavior linked to Rac1 signaling contributes to primordial germ cell exhaustion in Fanconi anemia pathway-deficient Fancg−/− embryos
Source: Hum Mol Genet. 2021 Aug 9;31(1):97–110. doi: 10.1093/hmg/ddab222 (PMC8682768; doi:10.1093/hmg/ddab222)
Supplement: Table_S3_ddab222 [file table_s3_ddab222.xlsx]

## Sheet: Feuil1
Gene	Forward	Reverse
Lhcgr	GAGACGCTTTATTCTGCCATCT	CAGGGATTGAAAGCATCTGG
Star	GAAAGCCAGCAGGAGAACG	GCGGTCCACAAGTTCTTCAT
Cyp11a1	AGGGGTGGACACGACCTCCA	TGCTGGCTTTGAGGAGTGGAACC
Hsd3b1	TGCACAAAGTATTCCGACCAGA	GGCACACTTGCTTGAACACAG
Cyp17a1	CCAGATGGTGACTCTAGGCCTCTTGTC	GGTCTGTATGGTAGTCAGTATCG
Mapk6	AACGACATGACTGAGCCACACAGA	TGTAAGGATGGGAAAGGGCTTCCT
Nanos2	GCAACTTCTGCAAGCACAATG	CCCCTTCAGGCGTCTTCA
CNTFR	ATACTGCGAAGCTTAGAACTGGGC	GCACAGTCACATTGAAGGTATTGG
Rac1	CGGAGCTGTTGGTAAAACCTG	ATAGGCCCAGATTCACTGGT
Gapdh	GAGCGAGACCCCACTAACAT	TTCACACCCATCACAAACAT
